# Supplementary material for: Seasonal Rise in the Contents of Microcystin-LR and Odorous Substances Due to Cyanobacterial Blooms in a Drinking Water Reservoir Supplying Xinyang City, China
Source: Toxins (Basel). 2024 Oct 17;16(10):448. doi: 10.3390/toxins16100448 (PMC11511344; doi:10.3390/toxins16100448)
Supplement: Supplementary file 1 [file toxins-16-00448-s001.zip]

Archive with 1 entries (1 files):
- toxins-3200454-supplementary.pdf
